# Supplementary material for: Di-Isatropolone C, a Spontaneous Isatropolone C Dimer Derivative with Autophagy Activity
Source: Molecules. 2024 Mar 26;29(7):1477. doi: 10.3390/molecules29071477 (PMC11013608; doi:10.3390/molecules29071477)
Supplement: Supplementary file 1 [file molecules-29-01477-s001.zip]

Archive with 1 entries (1 files):
- molecules-2916206-supplementary.pdf
